# Supplementary material for: Analytical Characterization of the Widely Consumed Commercialized Fermented Beverages from Russia (Kefir and Ryazhenka) and South Africa (Amasi and Mahewu): Potential Functional Properties and Profiles of Volatile Organic Compounds
Source: Foods. 2021 Dec 11;10(12):3082. doi: 10.3390/foods10123082 (PMC8701341; doi:10.3390/foods10123082)
Supplement: Supplementary file 1 [file foods-10-03082-s001.zip]

Archive with 1 entries (1 files):
- foods-1493381-supplementary.pdf
